# Supplementary material for: γ-Cyclodextrin Metal-Organic Frameworks: Do Solvents Make a Difference?
Source: Molecules. 2023 Sep 29;28(19):6876. doi: 10.3390/molecules28196876 (PMC10574491; doi:10.3390/molecules28196876)
Supplement: Supplementary file 1 [file molecules-28-06876-s001.zip]

Archive with 1 entries (1 files):
- molecules-2598084-supplementary.pdf
